# Supplementary material for: The docking of synaptic vesicles on the presynaptic membrane induced by α-synuclein is modulated by lipid composition
Source: Nat Commun. 2021 Feb 10;12:927. doi: 10.1038/s41467-021-21027-4 (PMC7876145; doi:10.1038/s41467-021-21027-4)
Supplement: Supplementary file 4 — Source Data File [file 41467_2021_21027_MOESM4_ESM.xlsx]

## Sheet: Figure 1A
residue number	I/I0 (±1500Hz)	standard deviation	I/I0 (±3000Hz)	standard deviation	I/I0 (±4500Hz)	standard deviation
1	0.185	0.085	0.411	0.054	0.597	0.049
3	0.178	0.035	0.416	0.043	0.639	0.069
4	0.099	0.032	0.333	0.029	0.536	0.083
5	0.133	0.038	0.396	0.09	0.638	0.057
6	0.146	0.046	0.391	0.045	0.613	0.026
7	0.156	0.079	0.357	0.036	0.563	0.043
8	0.209	0.061	0.35	0.05	0.572	0.07
9	0.162	0.078	0.351	0.063	0.576	0.08
10	0.182	0.016	0.403	0.022	0.644	0.031
11	0.156	0.05	0.372	0.047	0.604	0.063
12	0.175	0.083	0.416	0.044	0.642	0.053
15	0.169	0.048	0.382	0.065	0.617	0.028
16	0.18	0.059	0.362	0.031	0.578	0.061
17	0.2	0.082	0.395	0.042	0.61	0.029
18	0.158	0.029	0.362	0.04	0.631	0.016
19	0.205	0.051	0.403	0.046	0.655	0.049
20	0.227	0.032	0.375	0.028	0.596	0.077
21	0.164	0.038	0.423	0.049	0.645	0.049
22	0.197	0.059	0.379	0.064	0.62	0.075
23	0.142	0.026	0.424	0.033	0.61	0.052
24	0.191	0.015	0.368	0.048	0.623	0.062
25	0.18	0.073	0.405	0.102	0.6	0.034
26	0.15	0.018	0.48	0.025	0.692	0.039
28	0.272	0.041	0.498	0.051	0.67	0.076
29	0.217	0.052	0.463	0.015	0.662	0.022
30	0.254	0.047	0.488	0.111	0.648	0.07
31	0.272	0.072	0.471	0.163	0.666	0.11
32	0.192	0.028	0.454	0.028	0.666	0.034
33	0.301	0.067	0.519	0.075	0.721	0.04
35	0.231	0.043	0.434	0.049	0.688	0.06
36	0.193	0.077	0.433	0.148	0.631	0.09
37	0.336	0.022	0.582	0.02	0.739	0.022
38	0.301	0.066	0.575	0.022	0.773	0.026
39	0.304	0.037	0.597	0.014	0.759	0.019
40	0.273	0.038	0.567	0.062	0.751	0.05
41	0.351	0.07	0.599	0.121	0.785	0.082
42	0.341	0.087	0.605	0.042	0.774	0.037
43	0.35	0.063	0.632	0.036	0.81	0.053
44	0.353	0.048	0.659	0.067	0.803	0.044
45	0.41	0.038	0.728	0.059	0.818	0.03
48	0.412	0.01	0.703	0.018	0.874	0.03
49	0.393	0.085	0.696	0.024	0.855	0.037
50	0.428	0.049	0.747	0.031	0.87	0.034
53	0.405	0.06	0.737	0.018	0.864	0.048
54	0.54	0.055	0.822	0.073	0.915	0.053
55	0.456	0.073	0.765	0.025	0.902	0.059
56	0.484	0.068	0.784	0.086	0.941	0.06
57	0.518	0.034	0.78	0.049	0.91	0.035
58	0.538	0.069	0.796	0.037	0.913	0.035
59	0.568	0.078	0.855	0.036	0.929	0.036
60	0.578	0.079	0.842	0.029	0.935	0.048
61	0.631	0.054	0.836	0.031	0.918	0.028
62	0.642	0.061	0.856	0.021	0.921	0.027
64	0.718	0.044	0.936	0.029	0.99	0.018
65	0.702	0.035	0.89	0.029	0.957	0.019
66	0.75	0.051	0.95	0.054	0.982	0.087
67	0.8	0.026	0.934	0.016	0.971	0.02
68	0.785	0.08	0.943	0.022	0.99	0.011
69	0.737	0.072	0.952	0.044	0.986	0.023
70	0.819	0.054	0.946	0.019	0.977	0.015
71	0.839	0.023	0.961	0.045	0.97	0.022
72	0.681	0.08	0.866	0.032	0.917	0.018
73	0.828	0.021	0.949	0.028	0.982	0.04
74	0.768	0.046	0.92	0.068	0.993	0.055
75	0.683	0.021	0.881	0.01	0.935	0.013
76	0.798	0.014	0.934	0.008	0.967	0.014
77	0.758	0.048	0.913	0.025	0.952	0.026
78	0.805	0.019	0.931	0.011	0.968	0.02
79	0.723	0.072	0.915	0.039	0.953	0.043
80	0.818	0.045	0.949	0.036	0.976	0.046
81	0.746	0.047	0.899	0.036	0.969	0.06
82	0.824	0.048	0.953	0.041	1.009	0.036
83	0.874	0.051	0.999	0.012	1.009	0.031
84	0.793	0.097	0.944	0.014	0.975	0.027
85	0.771	0.07	0.952	0.021	0.969	0.009
86	0.852	0.07	0.968	0.023	0.995	0.005
87	0.749	0.081	0.958	0.022	0.97	0.006
89	0.85	0.052	0.954	0.013	0.989	0.01
90	0.768	0.078	0.949	0.013	0.982	0.031
91	0.845	0.072	0.978	0.045	1.01	0.063
92	0.835	0.062	0.946	0.049	0.988	0.036
93	0.79	0.074	0.935	0.024	0.968	0.013
95	0.753	0.079	0.928	0.038	0.956	0.045
96	0.808	0.064	0.95	0.03	0.999	0.027
97	0.759	0.071	0.942	0.055	0.972	0.034
98	0.758	0.065	0.946	0.023	0.936	0.03
99	0.88	0.058	1.002	0.036	1.014	0.051
100	0.878	0.044	0.965	0.015	1.003	0.022
101	0.833	0.068	0.966	0.03	0.991	0.02
102	0.836	0.073	0.967	0.048	1.001	0.052
103	0.871	0.032	0.975	0.01	1.004	0.021
104	0.859	0.026	0.971	0.015	0.98	0.016
105	0.837	0.019	0.939	0.024	0.961	0.022
106	0.859	0.069	0.901	0.075	0.97	0.043
107	0.786	0.077	0.937	0.037	1.003	0.057
109	0.841	0.083	0.97	0.01	0.996	0.015
110	0.842	0.037	0.965	0.016	0.982	0.015
111	0.838	0.045	0.973	0.038	1	0.046
112	0.819	0.07	1.01	0.02	1.01	0.038
113	0.869	0.034	0.973	0.014	0.991	0.027
114	0.9	0.076	0.99	0.031	0.971	0.008
115	0.847	0.086	0.975	0.022	0.992	0.043
118	0.849	0.077	0.982	0.042	0.99	0.051
119	0.767	0.043	0.914	0.016	0.977	0.011
121	0.792	0.069	0.954	0.011	0.971	0.044
122	0.724	0.067	0.929	0.037	0.983	0.013
123	0.753	0.025	0.94	0.053	0.965	0.059
125	0.794	0.022	0.941	0.012	0.984	0.03
126	0.798	0.033	0.969	0.026	0.996	0.036
127	0.77	0.051	0.925	0.058	0.968	0.043
129	0.776	0.067	0.944	0.033	0.977	0.012
130	0.847	0.114	0.97	0.039	0.996	0.01
131	0.8	0.043	0.945	0.015	0.992	0.037
132	0.818	0.068	0.955	0.031	0.991	0.014
133	0.837	0.058	0.982	0.021	1.003	0.03
134	0.918	0.075	0.936	0.072	0.995	0.041
135	0.906	0.019	1.012	0.009	1.025	0.019
136	0.825	0.051	0.952	0.012	0.985	0.004
137	0.87	0.095	1.012	0.114	1.02	0.084
139	0.86	0.038	0.952	0.03	0.977	0.056
140	0.849	0.079	0.964	0.022	0.991	0.014

## Sheet: Figure 1B
residue number	I/I0 (±1500Hz)	standard deviation	I/I0 (±3000Hz)	standard deviation	I/I0 (±4500Hz)	standard deviation
3	0.84	0.009	0.933	0.013	0.962	0.011
4	0.778	0.07	0.934	0.062	0.954	0.027
5	0.806	0.015	0.923	0.029	0.97	0.025
6	0.823	0.059	0.959	0.046	0.977	0.031
7	0.711	0.101	0.921	0.058	0.963	0.028
8	0.802	0.013	0.925	0.028	0.957	0.048
9	0.779	0.06	0.91	0.03	0.931	0.027
10	0.827	0.058	0.942	0.024	0.962	0.022
11	0.719	0.096	0.93	0.063	0.951	0.059
12	0.775	0.041	0.927	0.035	0.963	0.041
15	0.757	0.024	0.921	0.027	0.956	0.022
16	0.776	0.053	0.933	0.03	0.984	0.01
17	0.713	0.052	0.843	0.053	0.944	0.032
18	0.738	0.074	0.904	0.02	0.954	0.017
19	0.73	0.056	0.917	0.031	0.937	0.038
20	0.769	0.024	0.905	0.028	0.971	0.014
21	0.733	0.049	0.903	0.012	0.955	0.007
22	0.737	0.056	0.896	0.016	0.947	0.035
23	0.714	0.079	0.907	0.035	0.966	0.019
24	0.735	0.018	0.921	0.006	0.95	0.011
25	0.706	0.045	0.907	0.03	0.97	0.032
26	0.759	0.023	0.932	0.044	0.98	0.05
28	0.757	0.012	0.921	0.031	0.939	0.032
29	0.743	0.096	0.908	0.02	0.958	0.022
30	0.738	0.065	0.88	0.021	0.94	0.014
31	0.752	0.046	0.9	0.058	0.963	0.034
32	0.787	0.036	0.936	0.022	0.963	0.012
33	0.741	0.051	0.941	0.062	0.978	0.041
35	0.756	0.051	0.895	0.033	0.973	0.04
36	0.68	0.046	0.871	0.039	0.933	0.043
37	0.777	0.032	0.92	0.027	0.958	0.032
38	0.724	0.052	0.916	0.038	0.977	0.021
39	0.724	0.061	0.895	0.017	0.956	0.018
40	0.735	0.092	0.911	0.041	0.977	0.036
41	0.723	0.052	0.916	0.028	0.964	0.026
42	0.763	0.063	0.928	0.019	0.973	0.015
43	0.766	0.08	0.888	0.036	0.944	0.04
44	0.774	0.089	0.914	0.023	0.961	0.029
45	0.737	0.09	0.896	0.035	0.957	0.04
48	0.791	0.019	0.933	0.008	0.951	0.018
49	0.724	0.025	0.92	0.048	0.959	0.041
50	0.774	0.026	0.945	0.029	0.965	0.02
53	0.745	0.051	0.954	0.055	0.987	0.028
54	0.814	0.081	0.94	0.014	0.988	0.024
55	0.771	0.026	0.911	0.038	0.964	0.057
56	0.686	0.045	0.916	0.059	0.959	0.02
57	0.753	0.045	0.916	0.048	0.932	0.041
58	0.765	0.058	0.905	0.011	0.962	0.02
59	0.767	0.029	0.912	0.042	0.959	0.068
60	0.761	0.072	0.923	0.025	0.977	0.044
61	0.751	0.048	0.902	0.036	0.941	0.031
62	0.788	0.037	0.923	0.02	0.969	0.008
64	0.821	0.028	0.933	0.02	0.98	0.024
65	0.806	0.046	0.921	0.015	0.958	0.034
66	0.846	0.022	0.948	0.016	0.981	0.012
67	0.821	0.096	0.952	0.022	0.976	0.01
68	0.802	0.049	0.965	0.023	0.988	0.018
69	0.862	0.049	0.949	0.01	0.984	0.017
70	0.867	0.017	0.942	0.05	0.981	0.01
71	0.865	0.07	0.967	0.03	0.985	0.011
72	0.831	0.023	0.934	0.025	0.958	0.036
73	0.78	0.045	0.917	0.04	0.959	0.05
74	0.833	0.016	0.94	0.015	0.974	0.011
75	0.835	0.026	0.946	0.035	0.977	0.021
76	0.776	0.047	0.923	0.033	0.969	0.016
77	0.828	0.006	0.943	0.01	0.976	0.017
78	0.769	0.024	0.955	0.041	0.98	0.032
79	0.832	0.021	0.942	0.021	0.967	0.013
80	0.778	0.085	0.932	0.025	0.954	0.031
81	0.793	0.065	0.959	0.049	1.004	0.06
82	0.819	0.045	0.94	0.041	0.962	0.035
83	0.816	0.096	0.943	0.018	0.973	0.01
84	0.789	0.052	0.935	0.032	0.977	0.018
85	0.857	0.051	0.959	0.027	0.993	0.023
86	0.764	0.026	0.949	0.03	0.983	0.021
87	0.87	0.036	0.96	0.021	0.977	0.012
89	0.771	0.05	0.948	0.023	0.976	0.012
90	0.856	0.062	0.95	0.026	0.996	0.03
91	0.859	0.079	0.933	0.006	0.989	0.032
92	0.798	0.091	0.934	0.033	0.972	0.009
93	0.756	0.046	0.915	0.028	0.975	0.018
95	0.803	0.075	0.948	0.031	0.985	0.018
96	0.755	0.046	0.926	0.046	0.976	0.028
97	0.786	0.073	0.937	0.02	0.989	0.013
98	0.772	0.062	0.924	0.06	0.943	0.048
99	0.874	0.012	0.992	0.027	1.045	0.015
100	0.814	0.056	0.96	0.031	0.983	0.038
101	0.793	0.047	1.009	0.056	1.033	0.054
102	0.854	0.028	0.978	0.03	1.016	0.032
103	0.855	0.014	0.972	0.02	0.982	0.014
104	0.848	0.078	0.959	0.069	0.959	0.082
105	0.857	0.032	0.971	0.043	0.996	0.028
106	0.809	0.05	0.993	0.029	0.999	0.024
107	0.836	0.09	0.941	0.013	0.984	0.018
109	0.856	0.04	0.97	0.018	0.997	0.016
110	0.856	0.063	0.958	0.032	0.983	0.029
111	0.786	0.054	0.98	0.06	1.018	0.028
112	0.801	0.038	0.928	0.039	0.962	0.013
113	0.8	0.05	0.921	0.023	0.966	0.01
114	0.8	0.052	0.947	0.018	0.982	0.006
115	0.818	0.073	0.95	0.096	0.997	0.074
118	0.802	0.053	0.97	0.034	0.985	0.036
119	0.743	0.049	0.928	0.048	0.979	0.026
121	0.771	0.042	0.935	0.042	0.986	0.028
122	0.78	0.017	0.927	0.03	0.959	0.044
123	0.796	0.041	0.954	0.018	0.979	0.024
125	0.793	0.046	0.948	0.031	0.97	0.054
126	0.75	0.051	0.913	0.028	0.95	0.035
127	0.768	0.052	0.936	0.025	0.991	0.039
129	0.807	0.047	0.941	0.017	0.974	0.016
130	0.804	0.056	0.952	0.017	0.972	0.016
131	0.818	0.03	0.976	0.037	0.984	0.028
132	0.799	0.053	0.941	0.056	0.956	0.032
133	0.841	0.038	0.955	0.037	0.987	0.035
134	0.832	0.044	0.948	0.015	0.971	0.028
135	0.825	0.035	0.919	0.048	0.966	0.031
136	0.824	0.036	0.98	0.016	0.982	0.031
137	0.841	0.087	0.96	0.015	0.975	0.019
139	0.931	0.026	1.002	0.036	1.032	0.045
140	0.83	0.026	0.975	0.016	0.992	0.011

## Sheet: Figure 1D
SL_SUV			IPM
residue number	I/I0 (±1500Hz)		residue number	I/I0 (±1500Hz)
6	0.058		3	0.178
8	0.09		4	0.099
9	0.093		5	0.133
10	0.081		6	0.146
11	0.085		7	0.156
12	0.132		8	0.209
15	0.119		9	0.162
17	0.091		10	0.182
18	0.128		11	0.156
19	0.107		12	0.175
20	0.12		15	0.169
21	0.101		16	0.18
22	0.123		17	0.2
23	0.114		18	0.158
25	0.181		19	0.205
26	0.138		20	0.227
27	0.199		21	0.164
28	0.16		22	0.197
29	0.146		23	0.142
30	0.203		24	0.191
31	0.168		25	0.18
32	0.214		26	0.15
33	0.179		28	0.272
37	0.215		29	0.217
38	0.174		30	0.254
39	0.172		31	0.272
40	0.249		32	0.192
41	0.19		33	0.301
42	0.176		35	0.231
43	0.214		36	0.193
44	0.19		37	0.336
45	0.241		38	0.301
47	0.185		39	0.304
48	0.238		40	0.273
49	0.192		41	0.351
50	0.233		42	0.341
52	0.279		43	0.35
53	0.21		44	0.353
54	0.259		45	0.41
55	0.23		48	0.412
56	0.212		49	0.393
57	0.26		50	0.428
58	0.266		53	0.405
59	0.28		54	0.54
60	0.225		55	0.456
61	0.314		56	0.484
62	0.319		57	0.518
63	0.338		58	0.538
64	0.353		59	0.568
65	0.406		60	0.578
66	0.451		61	0.631
67	0.433		62	0.642
68	0.416		64	0.718
69	0.466		65	0.702
70	0.436		66	0.75
71	0.406		67	0.8
72	0.429		68	0.785
73	0.434		69	0.737
74	0.458		70	0.819
75	0.438		71	0.839
76	0.424		72	0.681
77	0.441		73	0.828
78	0.404		74	0.768
79	0.434		75	0.683
80	0.445		76	0.798
81	0.447		77	0.758
82	0.422		78	0.805
83	0.458		79	0.723
84	0.481		80	0.818
85	0.519		81	0.746
86	0.466		82	0.824
87	0.516		83	0.874
89	0.463		84	0.793
90	0.531		85	0.771
91	0.511		86	0.852
92	0.485		87	0.749
93	0.494		89	0.85
95	0.589		90	0.768
96	0.715		91	0.845
97	0.637		92	0.835
98	0.808		93	0.79
99	0.845		95	0.753
100	0.85		96	0.808
101	0.812		97	0.759
102	0.864		98	0.758
103	0.864		99	0.88
104	0.859		100	0.878
105	0.909		101	0.833
106	0.795		102	0.836
107	0.849		103	0.871
109	0.867		104	0.859
110	0.862		105	0.837
111	0.873		106	0.859
112	0.868		107	0.786
113	0.809		109	0.841
114	0.809		110	0.842
115	0.891		111	0.838
116	0.862		112	0.819
118	0.886		113	0.869
119	0.82		114	0.9
121	0.767		115	0.847
122	0.789		118	0.849
123	0.784		119	0.767
124	0.747		121	0.792
125	0.81		122	0.724
126	0.776		123	0.753
127	0.811		125	0.794
129	0.796		126	0.798
130	0.82		127	0.77
131	0.843		129	0.776
132	0.745		130	0.847
133	0.802		131	0.8
134	0.82		132	0.818
135	0.833		133	0.837
136	0.896		134	0.918
137	0.848		135	0.906
139	0.909		136	0.825
140	0.846		137	0.87
			139	0.86
			140	0.849

## Sheet: Figure 1E
	IPM				OPM
residue	T2	Err		Residue	T2	Err
1	0.0809	0.00231		1	0.35424	0.00356
3	0.07225	0.00173		3	0.26585	0.00264
4	0.06572	0.00172		4	0.2022	0.00375
5	0.06249	0.000962		5	0.2088	0.00217
6	0.06658	0.00194		6	0.2041	0.00267
7	0.06219	0.00139		7	0.2334	0.00521
8	0.0615	0.000607		8	0.2095	0.00267
9	0.06503	0.00118		9	0.2264	0.00719
10	0.0629	0.00226		10	0.2189	0.00805
11	0.07218	0.00182		11	0.1855	0.00173
12	0.06616	0.00357		12	0.1928	0.00262
15	0.0799	0.00121		15	0.1769	0.0028
16	0.06657	0.000721		16	0.206	0.00219
17	0.061	0.000461		17	0.18201	0.00194
18	0.07417	0.00133		18	0.185	0.00263
19	0.07069	0.00454		19	0.1626	0.00353
20	0.0715	0.000954		20	0.1644	0.00109
21	0.06857	0.00165		21	0.1535	0.00219
22	0.07201	0.00172		22	0.1568	0.00253
23	0.06992	0.00186		23	0.1588	0.00217
24	0.06621	0.00134		24	0.16079	0.00203
25	0.08807	0.00128		25	0.1499	0.00232
26	0.07459	0.0018		26	0.159	0.00414
28	0.07712	0.000874		28	0.1696	0.00104
29	0.08019	0.00178		29	0.1842	0.00234
30	0.0728	0.00344		30	0.1657	0.00619
31	0.0715	0.0011		31	0.1382	0.00316
32	0.08089	0.000602		32	0.1844	0.000835
33	0.08485	0.00115		33	0.1856	0.00564
35	0.07494	0.00199		35	0.1726	0.00235
36	0.06992	0.00211		36	0.1687	0.00381
37	0.09588	0.00232		37	0.17425	0.00167
38	0.09488	0.00153		38	0.1664	0.000919
39	0.09293	0.00264		39	0.1507	0.00319
40	0.08271	0.0014		40	0.1608	0.00189
41	0.09868	0.00178		41	0.1748	0.00374
42	0.1033	0.00239		42	0.1847	0.00313
43	0.1014	0.00169		43	0.1936	0.00595
44	0.1076	0.00243		44	0.189	0.000809
45	0.1097	0.00395		45	0.1809	0.00591
48	0.1122	0.00188		48	0.1989	0.00138
49	0.1174	0.00179		49	0.1947	0.00241
50	0.1189	0.000852		50	0.1951	0.00264
53	0.11645	0.00183		53	0.1924	0.00421
54	0.1248	0.00193		54	0.2171	0.0034
55	0.1186	0.00186		55	0.1973	0.00256
56	0.10987	0.00276		56	0.17235	0.00292
57	0.1157	0.00265		57	0.1755	0.00243
58	0.1162	0.00158		58	0.1834	0.00449
59	0.1249	0.00236		59	0.1798	0.00389
60	0.1246	0.00261		60	0.1826	0.00436
61	0.1252	0.00317		61	0.1871	0.00132
62	0.1452	0.00101		62	0.1895	0.000829
63	0.1546	0.00264		64	0.2092	0.00241
64	0.1569	0.00258		65	0.2319	0.00394
65	0.1721	0.00618		66	0.2727	0.00248
66	0.2258	0.0019		67	0.2874	0.00467
67	0.2375	0.00362		68	0.2626	0.0217
68	0.2352	0.00211		69	0.3229	0.00953
69	0.266	0.00645		70	0.301	0.0045
70	0.2522	0.00318		71	0.3025	0.00456
71	0.2467	0.003		72	0.2644	0.00432
72	0.216	0.00405		73	0.2144	0.00555
73	0.19196	0.00258		74	0.2271	0.00144
74	0.17586	0.00207		75	0.2479	0.00646
75	0.23176	0.00597		76	0.2161	0.00272
76	0.20586	0.00217		77	0.2424	0.00166
77	0.2161	0.00161		78	0.21464	0.00673
78	0.19971	0.00486		79	0.2396	0.00173
79	0.2102	0.00139		80	0.2524	0.0113
80	0.2012	0.00502		81	0.2265	0.00358
81	0.2015	0.00587		82	0.2536	0.00306
82	0.2273	0.00643		83	0.2531	0.00308
83	0.2265	0.00082		84	0.23059	0.00206
84	0.21962	0.00366		85	0.294	0.00725
85	0.2693	0.00442		86	0.2681	0.0115
86	0.2199	0.00528		87	0.3115	0.00595
87	0.2761	0.00533		89	0.28283	0.00142
89	0.24698	0.00147		90	0.32	0.00812
90	0.2435	0.00521		91	0.3005	0.00945
91	0.2586	0.00767		92	0.2631	0.00194
92	0.241	0.00132		93	0.22122	0.00585
93	0.19489	0.00312		95	0.2283	0.00465
95	0.2017	0.00239		96	0.1861	0.00691
96	0.1902	0.00383		97	0.1923	0.00263
97	0.1785	0.0024		98	0.1852	0.00294
98	0.1886	0.00498		99	0.2024	0.00128
99	0.1997	0.00239		100	0.2072	0.00182
100	0.1981	0.00456		101	0.2181	0.00993
101	0.2	0.0046		102	0.2143	0.00329
102	0.2192	0.00225		103	0.2302	0.000962
103	0.2287	0.00166		104	0.2147	0.00393
104	0.2134	0.00284		105	0.2149	0.0155
105	0.2111	0.00355		106	0.2289	0.0148
106	0.2165	0.0107		107	0.2381	0.00424
107	0.2382	0.00318		109	0.2304	0.0029
109	0.2259	0.00404		110	0.2208	0.00429
110	0.2251	0.00578		111	0.2218	0.00715
111	0.1968	0.00906		112	0.2035	0.00668
112	0.2081	0.00267		113	0.19884	0.00326
113	0.1905	0.00271		114	0.1915	0.0045
114	0.2011	0.00498		115	0.1849	0.00937
115	0.1876	0.00707		118	0.1726	0.00318
116	0.1764	0.00506		119	0.1696	0.00142
118	0.173	0.00192		121	0.17499	0.00118
119	0.1693	0.00102		122	0.1583	0.00151
121	0.16196	0.0029		123	0.1629	0.00382
122	0.157	0.00194		125	0.1663	0.00176
123	0.1624	0.00254		126	0.1708	0.00258
125	0.1681	0.00263		127	0.1678	0.00473
126	0.1668	0.00569		129	0.1904	0.00122
127	0.1767	0.0062		129	0.1904	0.00127
129	0.1856	0.00207		130	0.2062	0.00316
129	0.1911	0.00228		131	0.2004	0.00288
130	0.2027	0.00382		132	0.193	0.00661
131	0.203	0.00332		133	0.2064	0.00369
132	0.20586	0.0103		134	0.2464	0.00694
133	0.2191	0.00164		135	0.2251	0.00284
134	0.23	0.00601		136	0.2471	0.00141
135	0.2218	0.00568		137	0.2666	0.00241
136	0.2404	0.00254		139	0.3592	0.00675
137	0.2664	0.00122		140	0.34502	0.00986
139	0.341	0.0134
140	0.3384	0.0216

## Sheet: Figure 1F
	N-terminus				65-97
SUV[mM]	I/I0	Err		SUV[mM]	I/I0	Err
0	1	0		0	1	0
0.33	0.617	0.058		0.33	0.821	0.011
0.66	0.3	0.052		0.66	0.679	0.059
1	0.151	0.048		1	0.547	0.078
1.5	0.083	0.04		1.5	0.4	0.089
2	0.052	0.033		2	0.324	0.079
3	0.04	0.03		3	0.25	0.061
4	0.034	0.03		4	0.213	0.047
5	0.025	0.02		5	0.192	0.042
6	0.022	0.021		6	0.175	0.037
8	0.012	0.031		8	0.128	0.04
10	0.005	0.001		10	0.095	0.039
12	0	0		12	0.065	0.021
14	0	0		14	0.051	0.031

## Sheet: Figure 1G
	N-terminus				65-97
SUV[mM]	I/I0	Err		SUV[mM]	I/I0	Err
0	1	0		0	1	0
0.33	0.98782	0.057		0.33	0.98281	0.052
0.66	0.97781	0.037		0.66	0.99554	0.026
1	0.96872	0.034		1	0.98236	0.035
1.5	0.95645	0.033		1.5	0.981	0.049
2	0.94463	0.049		2	0.98236	0.03
3	0.91463	0.096		3	0.95509	0.03
4	0.88918	0.061		4	0.95463	0.041
5	0.86282	0.079		5	0.9419	0.026
6	0.83554	0.075		6	0.92463	0.048
8	0.80418	0.087		8	0.91918	0.057
10	0.7569	0.086		10	0.89099	0.057
12	0.73054	0.096		12	0.86963	0.063
14	0.72759	0.085		14	0.86782	0.057

## Sheet: Figure 2D
Concentration	nr of vesicles	nr of vesicles	nr of vesicles
0uM-Asyn	5.5	12.9	16.1
10uM-Asyn	31.8	24.6	24.1
100uM-Asyn	46.9	29.2	36.9

## Sheet: Figure 2E
Concentration	Residence Time (Sec)	Residence Time (Sec)	Residence Time (Sec)
0uM-Asyn	0.36	0.45	0.51
10uM-Asyn	0.8	0.98	0.92
100uM-Asyn	0.78	1	1.2

## Sheet: Figure 3A
	N-terminus				65-97
SUV[mM]	I/I0	Err		SUV[mM]	I/I0	Err
0	1	0		0	1	0
0.33	0.9655	0.018		0.33	0.98236	0.019
0.67	0.93322	0.027		0.67	0.95917	0.022
1	0.89194	0.026		1	0.93003	0.02
1.5	0.86	0.02		1.5	0.90685	0.021
2	0.83631	0.031		2	0.87946	0.019
3	0.73	0.04		3	0.83064	0.021
4	0.63486	0.049		4	0.80079	0.038
5	0.59656	0.05		5	0.7583	0.05
6	0.56189	0.06		6	0.70702	0.039
8	0.52124	0.057		8	0.66396	0.053
10	0.46	0.07		10	0.6	0.051
12	0.38	0.08		12	0.55579	0.052
14	0.34	0.062		14	0.52	0.05

## Sheet: Figure 3B
residue number	I/I0 (±1500Hz)	standard deviation	I/I0 (±3000Hz)	standard deviation	I/I0 (±4500Hz)	standard deviation
1	0.534	0.082	0.664	0.014	0.771	0.02
3	0.559	0.016	0.697	0.014	0.788	0.007
4	0.536	0.063	0.693	0.046	0.767	0.043
5	0.526	0.024	0.653	0.049	0.767	0.012
6	0.516	0.036	0.68	0.033	0.75	0.034
7	0.47	0.059	0.693	0.076	0.794	0.072
8	0.555	0.04	0.702	0.022	0.803	0.031
9	0.545	0.061	0.684	0.042	0.754	0.03
10	0.581	0.035	0.704	0.013	0.806	0.028
11	0.483	0.068	0.662	0.011	0.773	0.015
12	0.576	0.028	0.697	0.035	0.782	0.018
15	0.542	0.044	0.691	0.041	0.769	0.008
16	0.533	0.056	0.699	0.025	0.763	0.025
17	0.443	0.054	0.658	0.033	0.779	0.02
18	0.552	0.055	0.714	0.011	0.789	0.019
19	0.497	0.04	0.653	0.016	0.752	0.052
20	0.533	0.022	0.693	0.015	0.783	0.022
21	0.507	0.039	0.68	0.008	0.767	0.006
22	0.479	0.075	0.651	0.04	0.756	0.027
23	0.519	0.059	0.707	0.036	0.778	0.047
24	0.578	0.015	0.695	0.026	0.787	0.036
25	0.512	0.061	0.691	0.092	0.775	0.079
26	0.494	0.05	0.642	0.067	0.721	0.052
28	0.517	0.04	0.675	0.022	0.76	0.044
29	0.52	0.073	0.701	0.011	0.784	0.018
30	0.523	0.06	0.668	0.024	0.758	0.028
31	0.493	0.06	0.695	0.066	0.799	0.051
32	0.549	0.024	0.686	0.016	0.779	0.028
33	0.506	0.102	0.669	0.055	0.817	0.052
35	0.492	0.022	0.687	0.036	0.762	0.043
36	0.463	0.063	0.655	0.062	0.745	0.044
37	0.578	0.04	0.721	0.021	0.803	0.028
38	0.52	0.094	0.706	0.034	0.785	0.015
39	0.555	0.047	0.72	0.017	0.817	0.019
40	0.555	0.081	0.727	0.019	0.812	0.041
41	0.556	0.056	0.748	0.054	0.813	0.041
42	0.565	0.066	0.724	0.036	0.812	0.011
43	0.57	0.061	0.722	0.036	0.819	0.027
44	0.565	0.065	0.727	0.048	0.815	0.032
45	0.572	0.076	0.784	0.03	0.87	0.024
48	0.596	0.008	0.753	0.027	0.84	0.009
49	0.571	0.091	0.714	0.032	0.836	0.045
50	0.616	0.066	0.791	0.025	0.861	0.038
53	0.539	0.061	0.764	0.048	0.829	0.018
54	0.649	0.069	0.805	0.032	0.88	0.034
55	0.58	0.058	0.818	0.032	0.86	0.033
56	0.513	0.06	0.72	0.024	0.828	0.032
57	0.58	0.037	0.76	0.031	0.847	0.017
58	0.625	0.055	0.796	0.029	0.865	0.038
59	0.617	0.075	0.79	0.048	0.834	0.086
60	0.627	0.058	0.796	0.021	0.888	0.026
61	0.648	0.029	0.8	0.028	0.861	0.018
62	0.616	0.038	0.783	0.007	0.854	0.02
64	0.675	0.024	0.834	0.028	0.911	0.038
65	0.692	0.044	0.823	0.014	0.924	0.022
66	0.747	0.018	0.876	0.017	0.925	0.019
67	0.712	0.058	0.865	0.038	0.915	0.021
68	0.704	0.057	0.881	0.03	0.928	0.019
69	0.778	0.054	0.889	0.016	0.942	0.012
70	0.752	0.056	0.854	0.02	0.902	0.021
71	0.683	0.08	0.833	0.022	0.901	0.018
72	0.749	0.015	0.875	0.034	0.907	0.029
73	0.664	0.061	0.844	0.054	0.91	0.037
74	0.714	0.017	0.848	0.021	0.913	0.017
75	0.774	0.03	0.888	0.023	0.943	0.018
76	0.688	0.064	0.868	0.029	0.927	0.02
77	0.752	0.014	0.889	0.019	0.94	0.028
78	0.677	0.058	0.868	0.025	0.921	0.018
79	0.775	0.043	0.89	0.021	0.962	0.046
80	0.721	0.056	0.88	0.047	0.913	0.036
81	0.708	0.041	0.869	0.032	0.893	0.042
82	0.807	0.066	0.936	0.057	0.986	0.06
83	0.745	0.072	0.891	0.027	0.932	0.022
84	0.735	0.055	0.888	0.034	0.933	0.018
85	0.785	0.05	0.919	0.017	0.966	0.025
86	0.691	0.058	0.876	0.052	0.934	0.048
87	0.809	0.045	0.915	0.018	0.953	0.02
89	0.7	0.063	0.885	0.017	0.949	0.019
90	0.723	0.061	0.859	0.013	0.926	0.021
91	0.812	0.081	0.924	0.021	0.974	0.028
92	0.747	0.059	0.891	0.046	0.949	0.016
93	0.7	0.058	0.869	0.04	0.938	0.024
95	0.765	0.078	0.928	0.024	0.974	0.026
96	0.69	0.059	0.893	0.034	0.938	0.034
97	0.783	0.067	0.938	0.026	0.995	0.035
98	0.771	0.07	0.937	0.025	0.971	0.083
99	0.831	0.045	0.972	0.034	0.99	0.037
100	0.819	0.065	0.963	0.013	0.989	0.016
101	0.84	0.057	0.926	0.022	0.953	0.041
102	0.826	0.029	0.949	0.017	0.971	0.024
103	0.857	0.016	0.95	0.021	0.986	0.013
104	0.849	0.044	0.982	0.022	1.014	0.065
105	0.849	0.08	0.93	0.04	0.954	0.047
106	0.841	0.061	0.999	0.069	1.008	0.056
107	0.833	0.072	0.965	0.016	0.985	0.012
109	0.853	0.04	0.961	0.015	0.995	0.015
110	0.835	0.045	0.972	0.031	0.989	0.025
111	0.812	0.062	1.001	0.038	1.003	0.022
112	0.824	0.036	0.932	0.033	0.987	0.026
113	0.842	0.058	0.96	0.034	0.983	0.029
114	0.827	0.052	0.96	0.011	0.982	0.015
115	0.803	0.081	0.97	0.044	0.953	0.048
118	0.846	0.04	1	0.014	0.993	0.025
119	0.729	0.064	0.921	0.039	0.954	0.035
121	0.763	0.026	0.96	0.051	0.993	0.045
122	0.777	0.019	0.929	0.013	0.976	0.036
123	0.787	0.042	0.958	0.025	0.977	0.016
125	0.82	0.046	0.947	0.075	0.958	0.026
126	0.753	0.086	0.918	0.016	0.939	0.034
127	0.782	0.058	0.956	0.025	1	0.018
129	0.813	0.03	0.958	0.025	0.987	0.023
130	0.8	0.072	0.939	0.019	0.976	0.016
131	0.85	0.055	0.975	0.037	1.006	0.046
132	0.878	0.059	0.881	0.056	0.93	0.046
133	0.864	0.034	0.988	0.024	1.012	0.03
134	0.779	0.04	0.909	0.029	0.947	0.022
135	0.83	0.046	0.933	0.027	0.948	0.02
136	0.87	0.046	0.958	0.035	0.996	0.029
137	0.853	0.093	0.952	0.017	0.975	0.026
139	0.903	0.03	1	0.025	0.99	0.048
140	0.832	0.056	0.982	0.019	0.993	0.01

[truncated: 10 more sheets: Figure 3C, Figure 4D, Figure 4E, Figure 4F, Fig. S2C, Fig. S2D, Fig. S5A, Fig. S5B, Fig. S5C, Fig. S5D]
